# Supplementary material for: Changes in the Framing of Antimicrobial Resistance in Print Media in Australia and the United Kingdom (2011–2020): A Comparative Qualitative Content and Trends Analysis
Source: Antibiotics (Basel). 2021 Nov 23;10(12):1432. doi: 10.3390/antibiotics10121432 (PMC8698020; doi:10.3390/antibiotics10121432)
Supplement: Supplementary file 1 [file antibiotics-10-01432-s001.zip]

Archive with 1 entries (1 files):
- antibiotics-1469955-supplementary.pdf
